# Supplementary material for: Giardia antagonizes beneficial functions of indigenous and therapeutic intestinal bacteria during protein deficiency
Source: Gut Microbes. 2024 Nov 5;16(1):2421623. doi: 10.1080/19490976.2024.2421623 (PMC11542603; doi:10.1080/19490976.2024.2421623)
Supplement: Supplemental Material [file KGMI_A_2421623_SM1877.zip]

Archive with 11 entries (11 files):
- SuppFig2.tiff
- SuppTable1.tiff
- SuppFig1a-c.tiff
- SuppFig5.tiff
- SuppFig6.tiff
- SuppFig8.tiff
- SuppFig4.tiff
- SuppFig3.tiff
- SuppFig7.tiff
- SuppFig1g.tiff
- SuppFig1d-f.tiff
